# Supplementary material for: Development and use of the Cytoscape app GFD-Net for measuring semantic dissimilarity of gene networks
Source: F1000Res. 2014 Jul 1;3:142. [Version 1] doi: 10.12688/f1000research.4573.1 (PMC4224201; doi:10.12688/f1000research.4573.1)
Supplement: Dataset 1. GFD-Net use cases Dataset — http://dx.doi.org/10.5256/f1000research.4573.d30437 Cardiac muscle contraction gene network Gene network extracted using Graphite from the pathway in Kegg. Cardiac muscle contraction analysis results summary It shows the dissimilarity of the whole network, the GO-Term selected for each gene and the dissimilarity of each edge as they are shown in the results panel. Dorso-ventral axis formation gene network Gene network extracted using Graphite from the pathway in Kegg. Dorso-ventral axis formation analysis results summary It shows the dissimilarity of the whole network, the GO-Term selected for each gene and the dissimilarity of each edge as they are shown in the results panel. [file f1000research-3-4892-s0000.tgz]

Archive with 1 entries (1 files):
- 0af010da-682b-41a6-8c7f-79c22bd6a1bd_GFD-Net_use_cases_Dataset.zip
